# Supplementary material for: The mechanism of vitamin D3 in preventing colorectal cancer through network pharmacology
Source: Front Pharmacol. 2023 May 17;14:1192210. doi: 10.3389/fphar.2023.1192210 (PMC10230033; doi:10.3389/fphar.2023.1192210)
Supplement: Supplementary file 1 [file Table2.xlsx]

## Sheet: CRC-related targets
DisGeNET Criteria for screening data:Score_gda>0.1	Genecards Criteria for screening data:Relevance score>35
ABCA1	MSH6
ABCA10	MSH2
ABCA12	MLH1
ABCA13	TP53
ABCA3	PMS2
ABCA4	APC
ABCA5	PIK3CA
ABCA6	CTNNB1
ABCA8	KRAS
ABCA9	BRCA2
ABCB1	BRAF
ABCB10	PTEN
ABCB11	BRCA1
ABCB4	EPCAM
ABCB5	ERBB2
ABCB6	MUTYH
ABCC1	AKT1
ABCC13	SMAD4
ABCC2	CDH1
ABCC3	CHEK2
ABCC4	ATM
ABCC5	CDKN2A
ABCC6	BRIP1
ABCC8	RET
ABCD2	MIR21
ABCD3	CCND1
ABCD4	EGFR
ABCE1	STK11
ABCG1	MIR34A
ABCG2	FGFR3
ACACA	POLD1
ACAD8	POLE
ACAP1	KIT
ACE	NRAS
ACIN1	MET
ACKR3	TGFBR2
ACOXL	AXIN2
ACSL4	HRAS
ACSL5	MLH3
ACTB	SRC
ACTL9	BAX
ACTR1B	MIR143
ACTRT3	FLCN
ADAM19	FGFR2
ADAM29	TERT
ADAMTS15	MIR145
ADAMTS18	PPARG
ADAMTSL3	BUB1B
ADARB2	EP300
ADCY8	MYC
ADH1B	IGF2
ADIPOQ	BMPR1A
ADIPOR1	JAK2
ADORA1	ERBB3
ADORA3	FBXW7
AGER	MIR126
AGTPBP1
AHSA1
AIMP2
AKAP12
AKAP3
AKAP6
AKAP9
AKR1B10
AKT1
ALB
ALDH1A1
ALDH1L1
ALDH2
ALK
ALOX15
AMACR
AMDHD2
AMER2
AMPD1
AMTN
AMZ2P1
ANAPC4
ANK2
ANP32A
APC
APC2
APEX1
APOB
ARAP3
AREG
ARFGEF1
ARHGAP24
ARHGEF1
ARHGEF10L
ARID1A
ARNT
ASAP3
ASCL2
ATAD1
ATF1
ATG5
ATM
ATP11C
ATP6V1E1
ATP7B
ATXN2
AURKA
AXIN2
B4GALNT2
B9D2
BAALC
BAALC-AS1
BAAT
BABAM1
BAX
BCAS2
BCL10
BCL11B
BCL2
BECN1
BICC1
BIRC5
BMI1
BMP2
BMP4
BMP5
BMP6
BMPR1A
BOC
BOLL
BPIFB2
BRAF
BRCA1
BRCA2
BRF1
BRINP1
BRIP1
BTBD9
BUB1
BUB1B
C11orf53
C12orf76
C17orf97
C1orf21
C2CD6
C5orf66
C8orf34
CABLES1
CABLES2
CABYR
CACNB1
CACNB2
CACUL1
CAD
CALCOCO2
CALR
CAMSAP2
CAPN10
CAPN6
CASC8
CASP8
CASR
CBFA2T3
CBLL2
CBLN2
CBX5
CCAR1
CCAT2
CCDC62
CCDC93
CCDC9B
CCK
CCL2
CCL20
CCNB3
CCND1
CCND2
CCND2-AS1
CD109
CD226
CD24
CD248
CD274
CD276
CD300E
CD34
CD44
CD46
CD59
CD68
CD9
CD93
CDC14A
CDC42
CDH1
CDH22
CDH3
CDH5
CDH7
CDK1
CDK4
CDK8
CDKL5
CDKN1A
CDKN1B
CDKN2A
CDKN2B-AS1
CDO1
CDX1
CDX2
CEACAM3
CEACAM5
CEACAM7
CEBPA-DT
CENPH
CFAP44
CFAP77
CFTR
CHD1
CHD5
CHEK1
CHEK2
CHL1
CHPT1
CHRDL2
CHST8
CIB1
CINP
CLDN1
CLDN7
CLEC3A
CLOCK
CLSTN2
CLSTN3
CLU
CNKSR2
CNPPD1
CNTN1
CNTN4
COL11A2
COL2A1
COL3A1
COL4A2
COL4A6
COL7A1
COLCA1
COLCA2
COMMD3-BMI1
CORO1B
CORO2B
COX1
COX2
COX8A
CPAMD8
CPE
CPO
CRK
CRNDE
CRP
CRTC3
CRTC3-AS1
CSE1L
CSF2
CSMD3
CSNK1A1L
CSRNP3
CTBP1
CTLA4
CTNNB1
CTNND2
CTSH
CUBN
CUX1
CXCL1
CXCL12
CXCL8
CXCR4
CYB5D2
CYP17A1
CYP1A1
CYP1A2
CYP1B1
CYP24A1
CYP2A6
CYP2C9
CYP2E1
CYREN
CYTB
DACT1
DCBLD1
DCC
DCHS1
DCLK1
DCTN6
DDIT3
DDX53
DEFA4
DENND5B
DHDDS
DHFR
DHRS2
DIP2B
DIP2C
DLC1
DLD
DLG3
DMD
DMKN
DMRTA1
DNAH3
DNAH8
DNALI1
DNASE1L3
DNMT1
DNMT3B
DOCK3
DONSON
DPAGT1
DPEP1
DPYD
DPYSL2
DRG1
DSCAML1
DSEL
DSTN
DUSP21
E2F1
ECT2L
EDA
EDN1
EDRF1
EFCAB2
EFEMP1
EFS
EGF
EGFR
EIF3H
EIF4ENIF1
EIF4G1
ELOA2
ELOVL5
EML2
EP300
EP300-AS1
EPAS1
EPCAM
EPHA1
EPHA2
EPHA3
EPHA5
EPHA7
EPHB2
EPHB4
EPHB6
ERAP1
ERBB2
ERBB3
ERCC1
ERCC2
ERCC5
ERCC6
EREG
ERGIC3
ERI2
ERICH1
ESR1
ESR2
ETAA1
ETFDH
ETS1
ETV1
ETV6
EVC2
EVL
EXO1
EXOC4
EYA4
EZH2
EZR
F3
F5
FADS1
FADS2
FAM110B
FAM182A
FAM193A
FANCC
FANCE
FANCG
FAP
FASN
FAT1
FBLN2
FBN2
FBXL2
FBXO30
FBXW7
FCGR3A
FCN1
FCN2
FEN1
FERD3L
FGF2
FGFR2
FGFR3
FGFR4
FHIT
FHL3
FKBP5
FLCN
FLNC
FLT1
FLT4
FMN1
FN1
FOLH1
FOS
FOSB
FOXH1
FOXL2
FOXM1
FOXO3
FOXP3
FPGS
FRMPD2
FRY
FSBP
FSCN1
FSD1
FSD1L
FSTL5
FZD4
GABPA
GABPB1
GABRA6
GALNS
GALNT12
GAPDH
GAS5
GAST
GATA3
GATA4
GATA5
GBAP1
GDAP1L1
GDE1
GDF15
GFI1B
GGH
GHRHR
GJD4
GLI1
GLI3
GMCL2
GNAS
GNB4
GNB5
GNG12
GPATCH1
GPNMB
GPR143
GPR87
GPX4
GRAP2
GREM1
GRID1
GRID2
GRIK3
GRIN2A
GRM1
GSE1
GSK3B
GSTK1
GSTM1
GSTM2
GSTM3
GSTP1
GSTT1
GTF2B
GUCY1A2
GUCY2C
H1-4
H1-5
H2BC14
H3P10
H3P23
HAPLN1
HAT1
HDC
HERC2
HES1
HFE
HGF
HHIP
HIF1A
HIVEP3
HK3
HLA-A
HLA-B
HLA-F
HMGA2
HMGB1
HNF1B
HNF4A
HOTAIR
HOXC9
HOXD1
HOXD9
HPGD
HPGDS
HPS3
HR
HRAS
HRH1
HSP90AA1
HSPA12A
HSPA4
HSPA5
HSPB1
HSPB2
HSPB3
HSPH1
HTR3C
HTR5A
ICAM1
ICAM5
IDH1
IFI27
IFNA1
IFNA2
IFNG
IGF1
IGF1R
IGF2
IGFBP3
IGFBP7
IGSF21
IL10
IL17A
IL17F
IL1A
IL1B
IL2
IL22
IL23A
IL33
IL4
IL6
IL6ST
ING4
INTS13
IPP
IQUB
IRS1
IRS4
ISLR
ITGB1
ITPRID1
JAG1
JAK2
JAKMIP1
JAKMIP2
JPH3
JUN
JUNB
JUND
KALRN
KCNA10
KCNB2
KCND3
KCNH1
KCNH4
KCNIP4
KCNQ5
KDF1
KDM2A
KDM6A
KDR
KIAA0355
KISS1
KIT
KL
KLF2
KLF4
KLF5
KMT2C
KRAS
KRT20
KRT73
KRT8
KRTAP10-8
L1TD1
LAMA1
LAMA5
LAMB3
LAMC1
LAS1L
LDB1
LEF1
LEP
LGALS3
LGR5
LGR6
LIFR
LIG1
LIG3
LILRB1
LIMA1
LINC00446
LINC00511
LINC00673
LINC01121
LINC01173
LINC01194
LINC01475
LINC01500
LINC01708
LINC01917
LINC02264
LMNB2
LMO7
LONRF2
LPAR1
LPIN1
LRIG1
LRP1
LRP1-AS
LRP2
LRP6
LRRC3B
LRRC4
LRRC47
LSAMP
LY96
LZTS2
MACC1
MACF1
MAF
MALAT1
MAMSTR
MAP1B
MAP2
MAP2K1
MAP2K7
MAPK1
MAPK14
MAPK3
MAPK8
MBD2
MCC
MCF2L2
MCL1
MCM3AP
MCRS1
MDM2
MET
MFF
MFN1
MFSD4B
MGMT
MIR106A
MIR106B
MIR126
MIR1271
MIR1273C
MIR130B
MIR133B
MIR135B
MIR137
MIR139
MIR141
MIR143
MIR145
MIR146A
MIR148A
MIR149
MIR150
MIR155
MIR17
MIR17HG
MIR182
MIR183
MIR18A
MIR193A
MIR195
MIR200B
MIR200C
MIR203A
MIR206
MIR20A
MIR21
MIR214
MIR221
MIR224
MIR23A
MIR26B
MIR27A
MIR29A
MIR29B1
MIR29B2
MIR30A
MIR31
MIR338
MIR34A
MIR34B
MIR375
MIR451A
MIR497
MIR93
MKI67
MKRN3
MLF2
MLH1
MLH3
MMP1
MMP11
MMP2
MMP3
MMP7
MMP9
MMRN2
MPO
MPRIP
MPZ
MRC1
MS4A5
MSH2
MSH3
MSH6
MST1
MTCO2P12
MTDH
MTHFD1L
MTHFR
MTOR
MTR
MTRR
MTX1
MUC1
MUC2
MUC5AC
MUL1
MUTYH
MYC
MYLK3
MYNN
MYO16
MYO1B
MYOT
MYRF
MZF1
MZF1-AS1
NAMPT
NANOG
NAT1
NAT2
NCAPG
NCDN
NCR1
ND4L
NDRG1
NDRG2
NDST3
NDUFA1
NEAT1
NEK10
NELL1
NEURL1
NF1
NFATC1
NFE2L2
NFKB1
NHS
NID1
NLGN4X
NLRP8
NME1
NME2
NOD2
NODAL
NOS1
NOTCH1
NOTCH4
NPAP1
NPBWR2
NQO1
NR0B1
NR1I2
NR3C2
NR4A2
NRAS
NRCAM
NT5C
NTHL1
NTN1
NTNG1
NTRK1
NUSAP1
NXN
OBI1-AS1
OBSCN
ODAM
ODC1
OGG1
OLFM2
OMA1
OR1E2
OR1J2
OSBP
OTOP2
OVGP1
P2RX7
P2RY14
PAIP2
PAK1
PAK6
PAN2
PANK4
PARP1
PARP8
PAX8
PBX4
PCAT1
PCDH11X
PCNA
PCNX1
PCSK2
PDCD1
PDCD4
PDGFD
PDGFRL
PDILT
PDZRN4
PEG3
PER1
PEX5L
PGM1
PHETA1
PHIP
PIGO
PIGU
PIK3CA
PIK3CB
PIK3CD
PIK3CG
PIK3R5
PKHD1
PKM
PKNOX1
PLA2G2A
PLAU
PLCH1
PLEKHG6
PLK1
PLPPR2
PMM2
PMP22
PMS2
PNKD
POLD1
POLD3
POLDIP2
POLE
POSTN
POU5F1
POU5F1B
POU5F1P3
POU5F1P4
PPARD
PPARG
PPM1E
PPM1F
PPOX
PPP1R14A
PPP1R21
PPP1R2C
PPP2R1B
PQBP1
PREX1
PREX2
PRG2
PRIMA1
PRKCB
PRKCE
PRKCZ
PRKD1
PRKN
PRNP
PROM1
PROS1
PRPF31
PRPS1
PRSS1
PSG2
PSMA2
PSMC5
PSMD9
PTEN
PTGS1
PTGS2
PTP4A3
PTPRD
PTPRJ
PTPRN2
PTPRS
PTPRT
PTPRU
PTTG1
PUS10
PVT1
PYCARD
PZP
QKI
RAB38
RAB5C
RAC1
RAD51
RAD51B
RAD54B
RAF1
RALGDS
RALY
RARB
RASAL2
RASGRF2
RASL11A
RASSF1
RASSF2
RBM10
RBP3
RCN1
REEP5
REG4
RELA
RELCH
RET
RETREG3
REV3L
RHEB
RHPN2
RIC3
RIPOR3
RNF182
RNF19A
RNF4
RNF43
RNGTT
RNPEPL1
ROS1
RPAP1
RPL6
RPS6KB1
RRM2
RTEL1
RTEL1-TNFRSF6B
RTKN2
RTN4
RUNX1T1
RUNX2
RUNX3
S100A4
SACS
SALL3
SATB1
SATB2
SBF2
SCAF8
SCG5
SCN3B
SCNN1B
SCNN1G
SCO2
SDCBP2
SDF4
SELENBP1
SELENOP
SEPTIN9
SERPINB5
SERPINE1
SESN2
SETBP1
SETD4
SF3A1
SFRP1
SFRP2
SFRP4
SFRP5
SFXN1
SGSM3
SH2B3
SH3TC1
SHANK1
SHROOM2
SIGLEC7
SIRT1
SKIV2L
SLC11A2
SLC12A5
SLC12A9
SLC19A1
SLC1A7
SLC22A15
SLC22A16
SLC22A3
SLC22A9
SLC25A26
SLC26A10
SLC29A1
SLC2A1
SLC33A1
SLC44A4
SLC66A2
SLC6A18
SLCO1A2
SLCO1B3
SLCO2A1
SLCO6A1
SMAD2
SMAD3
SMAD4
SMAD6
SMAD7
SMAD9
SMR3B
SMTN
SMUG1
SNAI1
SNRNP200
SNRPB2
SNX8
SOD2
SORL1
SOX17
SOX2
SOX9
SPACA7
SPAG17
SPARC
SPHK1
SPIN3
SPNS3
SPP1
SPSB2
SPTBN2
SRC
SRSF6
SST
ST8SIA4
STAM
STARD8
STAT1
STAT3
STK11
STK32C
STRAP
STS
SULT2B1
SYMPK
SYNE1
SYT9
TANC1
TBC1D9
TBX1
TBX22
TBX3
TCERG1L
TCF3
TCF4
TCF7L2
TCN2
TCOF1
TDP2
TENM1
TENM3-AS1
TERT
TET2
TFEB
TFEC
TFF3
TFG
TFPI2
TFRC
TGFB1
TGFBR1
TGFBR2
TGM2
TIAM1
TICAM2
TIMP1
TIMP2
TIMP3
TK1
TLR2
TLR4
TLR9
TMBIM1
TMED7
TMED7-TICAM2
TMEM140
TMEM164
TMEM220-AS1
TMEM238L
TMEM258
TMTC1
TNF
TNFRSF9
TNFSF10
TNFSF13
TNKS
TNNI3K
TNS1
TNS3
TNS4
TOMM40L
TOP1
TOX2
TP53
TP53TG1
TP63
TP73
TPX2
TRAF3IP3
TRAP1
TRIM28
TRPC6
TRPM7
TSKS
TSPEAR
TTC22
TTLL10
TTLL3
TUBA1C
TUBB2A
TWIST1
TXN
TXNRD1
TYMP
TYMS
UCA1
UGT1A1
UGT1A7
UGT3A2
UHRF2
UMPS
UNC13B
UNG
UQCRC2
USHBP1
UTP23
VDR
VEGFA
VEGFC
VIM
VPS13A
VPS18
VRTN
VSTM4
VTI1A
VWA2
WAC
WDR49
WIF1
WNK1
WNT16
WNT5A
WNT8B
WRN
WWOX
XAF1
XIAP
XPC
XRCC1
XRCC3
YAP1
ZBTB20
ZBTB8B
ZDHHC2
ZDHHC7
ZEB1
ZEB2
ZFP36L2
ZHX2
ZKSCAN3
ZMIZ1
ZMIZ1-AS1
ZMYM4
ZNF155
ZNF217
ZNF232
ZNF292
ZNF385D
ZNF43
ZNF432
ZNF442
ZNF471
ZNF480
ZNF540
ZNF560
ZNF569
ZNF572
ZNF624
ZNF804A
ZNF827
ZNHIT1
ZNHIT6
ZNRD2
ZSCAN16
ZSCAN5A
ZZZ3

## Sheet: The target after de-duplication
ABCA1
ABCA10
ABCA12
ABCA13
ABCA3
ABCA4
ABCA5
ABCA6
ABCA8
ABCA9
ABCB1
ABCB10
ABCB11
ABCB4
ABCB5
ABCB6
ABCC1
ABCC13
ABCC2
ABCC3
ABCC4
ABCC5
ABCC6
ABCC8
ABCD2
ABCD3
ABCD4
ABCE1
ABCG1
ABCG2
ACACA
ACAD8
ACAP1
ACE
ACIN1
ACKR3
ACOXL
ACSL4
ACSL5
ACTB
ACTL9
ACTR1B
ACTRT3
ADAM19
ADAM29
ADAMTS15
ADAMTS18
ADAMTSL3
ADARB2
ADCY8
ADH1B
ADIPOQ
ADIPOR1
ADORA1
ADORA3
AGER
AGTPBP1
AHSA1
AIMP2
AKAP12
AKAP3
AKAP6
AKAP9
AKR1B10
AKT1
ALB
ALDH1A1
ALDH1L1
ALDH2
ALK
ALOX15
AMACR
AMDHD2
AMER2
AMPD1
AMTN
AMZ2P1
ANAPC4
ANK2
ANP32A
APC
APC2
APEX1
APOB
ARAP3
AREG
ARFGEF1
ARHGAP24
ARHGEF1
ARHGEF10L
ARID1A
ARNT
ASAP3
ASCL2
ATAD1
ATF1
ATG5
ATM
ATP11C
ATP6V1E1
ATP7B
ATXN2
AURKA
AXIN2
B4GALNT2
B9D2
BAALC
BAALC-AS1
BAAT
BABAM1
BAX
BCAS2
BCL10
BCL11B
BCL2
BECN1
BICC1
BIRC5
BMI1
BMP2
BMP4
BMP5
BMP6
BMPR1A
BOC
BOLL
BPIFB2
BRAF
BRCA1
BRCA2
BRF1
BRINP1
BRIP1
BTBD9
BUB1
BUB1B
C11orf53
C12orf76
C17orf97
C1orf21
C2CD6
C5orf66
C8orf34
CABLES1
CABLES2
CABYR
CACNB1
CACNB2
CACUL1
CAD
CALCOCO2
CALR
CAMSAP2
CAPN10
CAPN6
CASC8
CASP8
CASR
CBFA2T3
CBLL2
CBLN2
CBX5
CCAR1
CCAT2
CCDC62
CCDC93
CCDC9B
CCK
CCL2
CCL20
CCNB3
CCND1
CCND2
CCND2-AS1
CD109
CD226
CD24
CD248
CD274
CD276
CD300E
CD34
CD44
CD46
CD59
CD68
CD9
CD93
CDC14A
CDC42
CDH1
CDH22
CDH3
CDH5
CDH7
CDK1
CDK4
CDK8
CDKL5
CDKN1A
CDKN1B
CDKN2A
CDKN2B-AS1
CDO1
CDX1
CDX2
CEACAM3
CEACAM5
CEACAM7
CEBPA-DT
CENPH
CFAP44
CFAP77
CFTR
CHD1
CHD5
CHEK1
CHEK2
CHL1
CHPT1
CHRDL2
CHST8
CIB1
CINP
CLDN1
CLDN7
CLEC3A
CLOCK
CLSTN2
CLSTN3
CLU
CNKSR2
CNPPD1
CNTN1
CNTN4
COL11A2
COL2A1
COL3A1
COL4A2
COL4A6
COL7A1
COLCA1
COLCA2
COMMD3-BMI1
CORO1B
CORO2B
COX1
COX2
COX8A
CPAMD8
CPE
CPO
CRK
CRNDE
CRP
CRTC3
CRTC3-AS1
CSE1L
CSF2
CSMD3
CSNK1A1L
CSRNP3
CTBP1
CTLA4
CTNNB1
CTNND2
CTSH
CUBN
CUX1
CXCL1
CXCL12
CXCL8
CXCR4
CYB5D2
CYP17A1
CYP1A1
CYP1A2
CYP1B1
CYP24A1
CYP2A6
CYP2C9
CYP2E1
CYREN
CYTB
DACT1
DCBLD1
DCC
DCHS1
DCLK1
DCTN6
DDIT3
DDX53
DEFA4
DENND5B
DHDDS
DHFR
DHRS2
DIP2B
DIP2C
DLC1
DLD
DLG3
DMD
DMKN
DMRTA1
DNAH3
DNAH8
DNALI1
DNASE1L3
DNMT1
DNMT3B
DOCK3
DONSON
DPAGT1
DPEP1
DPYD
DPYSL2
DRG1
DSCAML1
DSEL
DSTN
DUSP21
E2F1
ECT2L
EDA
EDN1
EDRF1
EFCAB2
EFEMP1
EFS
EGF
EGFR
EIF3H
EIF4ENIF1
EIF4G1
ELOA2
ELOVL5
EML2
EP300
EP300-AS1
EPAS1
EPCAM
EPHA1
EPHA2
EPHA3
EPHA5
EPHA7
EPHB2
EPHB4
EPHB6
ERAP1
ERBB2
ERBB3
ERCC1
ERCC2
ERCC5
ERCC6
EREG
ERGIC3
ERI2
ERICH1
ESR1
ESR2
ETAA1
ETFDH
ETS1
ETV1
ETV6
EVC2
EVL
EXO1
EXOC4
EYA4
EZH2
EZR
F3
F5
FADS1
FADS2
FAM110B
FAM182A
FAM193A
FANCC
FANCE
FANCG
FAP
FASN
FAT1
FBLN2
FBN2
FBXL2
FBXO30
FBXW7
FCGR3A
FCN1
FCN2
FEN1
FERD3L
FGF2
FGFR2
FGFR3
FGFR4
FHIT
FHL3
FKBP5
FLCN
FLNC
FLT1
FLT4
FMN1
FN1
FOLH1
FOS
FOSB
FOXH1
FOXL2
FOXM1
FOXO3
FOXP3
FPGS
FRMPD2
FRY
FSBP
FSCN1
FSD1
FSD1L
FSTL5
FZD4
GABPA
GABPB1
GABRA6
GALNS
GALNT12
GAPDH
GAS5
GAST
GATA3
GATA4
GATA5
GBAP1
GDAP1L1
GDE1
GDF15
GFI1B
GGH
GHRHR
GJD4
GLI1
GLI3
GMCL2
GNAS
GNB4
GNB5
GNG12
GPATCH1
GPNMB
GPR143
GPR87
GPX4
GRAP2
GREM1
GRID1
GRID2
GRIK3
GRIN2A
GRM1
GSE1
GSK3B
GSTK1
GSTM1
GSTM2
GSTM3
GSTP1
GSTT1
GTF2B
GUCY1A2
GUCY2C
H1-4
H1-5
H2BC14
H3P10
H3P23
HAPLN1
HAT1
HDC
HERC2
HES1
HFE
HGF
HHIP
HIF1A
HIVEP3
HK3
HLA-A
HLA-B
HLA-F
HMGA2
HMGB1
HNF1B
HNF4A
HOTAIR
HOXC9
HOXD1
HOXD9
HPGD
HPGDS
HPS3
HR
HRAS
HRH1
HSP90AA1
HSPA12A
HSPA4
HSPA5
HSPB1
HSPB2
HSPB3
HSPH1
HTR3C
HTR5A
ICAM1
ICAM5
IDH1
IFI27
IFNA1
IFNA2
IFNG
IGF1
IGF1R
IGF2
IGFBP3
IGFBP7
IGSF21
IL10
IL17A
IL17F
IL1A
IL1B
IL2
IL22
IL23A
IL33
IL4
IL6
IL6ST
ING4
INTS13
IPP
IQUB
IRS1
IRS4
ISLR
ITGB1
ITPRID1
JAG1
JAK2
JAKMIP1
JAKMIP2
JPH3
JUN
JUNB
JUND
KALRN
KCNA10
KCNB2
KCND3
KCNH1
KCNH4
KCNIP4
KCNQ5
KDF1
KDM2A
KDM6A
KDR
KIAA0355
KISS1
KIT
KL
KLF2
KLF4
KLF5
KMT2C
KRAS
KRT20
KRT73
KRT8
KRTAP10-8
L1TD1
LAMA1
LAMA5
LAMB3
LAMC1
LAS1L
LDB1
LEF1
LEP
LGALS3
LGR5
LGR6
LIFR
LIG1
LIG3
LILRB1
LIMA1
LINC00446
LINC00511
LINC00673
LINC01121
LINC01173
LINC01194
LINC01475
LINC01500
LINC01708
LINC01917
LINC02264
LMNB2
LMO7
LONRF2
LPAR1
LPIN1
LRIG1
LRP1
LRP1-AS
LRP2
LRP6
LRRC3B
LRRC4
LRRC47
LSAMP
LY96
LZTS2
MACC1
MACF1
MAF
MALAT1
MAMSTR
MAP1B
MAP2
MAP2K1
MAP2K7
MAPK1
MAPK14
MAPK3
MAPK8
MBD2
MCC
MCF2L2
MCL1
MCM3AP
MCRS1
MDM2
MET
MFF
MFN1
MFSD4B
MGMT
MIR106A
MIR106B
MIR126
MIR1271
MIR1273C
MIR130B
MIR133B
MIR135B
MIR137
MIR139
MIR141
MIR143
MIR145
MIR146A
MIR148A
MIR149
MIR150
MIR155
MIR17
MIR17HG
MIR182
MIR183
MIR18A
MIR193A
MIR195
MIR200B
MIR200C
MIR203A
MIR206
MIR20A
MIR21
MIR214
MIR221
MIR224
MIR23A
MIR26B
MIR27A
MIR29A
MIR29B1
MIR29B2
MIR30A
MIR31
MIR338
MIR34A
MIR34B
MIR375
MIR451A
MIR497
MIR93
MKI67
MKRN3
MLF2
MLH1
MLH3
MMP1
MMP11
MMP2
MMP3
MMP7
MMP9
MMRN2
MPO
MPRIP
MPZ
MRC1
MS4A5
MSH2
MSH3
MSH6
MST1
MTCO2P12
MTDH
MTHFD1L
MTHFR
MTOR
MTR
MTRR
MTX1
MUC1
MUC2
MUC5AC
MUL1
MUTYH
MYC
MYLK3
MYNN
MYO16
MYO1B
MYOT
MYRF
MZF1
MZF1-AS1
NAMPT
NANOG
NAT1
NAT2
NCAPG
NCDN
NCR1
ND4L
NDRG1
NDRG2
NDST3
NDUFA1
NEAT1
NEK10
NELL1
NEURL1
NF1
NFATC1
NFE2L2
NFKB1
NHS
NID1
NLGN4X
NLRP8
NME1
NME2
NOD2
NODAL
NOS1
NOTCH1
NOTCH4
NPAP1
NPBWR2
NQO1
NR0B1
NR1I2
NR3C2
NR4A2
NRAS
NRCAM
NT5C
NTHL1
NTN1
NTNG1
NTRK1
NUSAP1
NXN
OBI1-AS1
OBSCN
ODAM
ODC1
OGG1
OLFM2
OMA1
OR1E2
OR1J2
OSBP
OTOP2
OVGP1
P2RX7
P2RY14
PAIP2
PAK1
PAK6
PAN2
PANK4
PARP1
PARP8
PAX8
PBX4
PCAT1
PCDH11X
PCNA
PCNX1
PCSK2
PDCD1
PDCD4
PDGFD
PDGFRL
PDILT
PDZRN4
PEG3
PER1
PEX5L
PGM1
PHETA1
PHIP
PIGO
PIGU
PIK3CA
PIK3CB
PIK3CD
PIK3CG
PIK3R5
PKHD1
PKM
PKNOX1
PLA2G2A
PLAU
PLCH1
PLEKHG6
PLK1
PLPPR2
PMM2
PMP22
PMS2
PNKD
POLD1
POLD3
POLDIP2
POLE
POSTN
POU5F1
POU5F1B
POU5F1P3
POU5F1P4
PPARD
PPARG
PPM1E
PPM1F
PPOX
PPP1R14A
PPP1R21
PPP1R2C
PPP2R1B
PQBP1
PREX1
PREX2
PRG2
PRIMA1
PRKCB
PRKCE
PRKCZ
PRKD1
PRKN
PRNP
PROM1
PROS1
PRPF31
PRPS1
PRSS1
PSG2
PSMA2
PSMC5
PSMD9
PTEN
PTGS1
PTGS2
PTP4A3
PTPRD
PTPRJ
PTPRN2
PTPRS
PTPRT
PTPRU
PTTG1
PUS10
PVT1
PYCARD
PZP
QKI
RAB38
RAB5C
RAC1
RAD51
RAD51B
RAD54B
RAF1
RALGDS
RALY
RARB
RASAL2
RASGRF2
RASL11A
RASSF1
RASSF2
RBM10
RBP3
RCN1
REEP5
REG4
RELA
RELCH
RET
RETREG3
REV3L
RHEB
RHPN2
RIC3
RIPOR3
RNF182
RNF19A
RNF4
RNF43
RNGTT
RNPEPL1
ROS1
RPAP1
RPL6
RPS6KB1
RRM2
RTEL1
RTEL1-TNFRSF6B
RTKN2
RTN4
RUNX1T1
RUNX2
RUNX3
S100A4
SACS
SALL3
SATB1
SATB2
SBF2
SCAF8
SCG5
SCN3B
SCNN1B
SCNN1G
SCO2
SDCBP2
SDF4
SELENBP1
SELENOP
SEPTIN9
SERPINB5
SERPINE1
SESN2
SETBP1
SETD4
SF3A1
SFRP1
SFRP2
SFRP4
SFRP5
SFXN1
SGSM3
SH2B3
SH3TC1
SHANK1
SHROOM2
SIGLEC7
SIRT1
SKIV2L
SLC11A2
SLC12A5
SLC12A9
SLC19A1
SLC1A7
SLC22A15
SLC22A16
SLC22A3
SLC22A9
SLC25A26
SLC26A10
SLC29A1
SLC2A1
SLC33A1
SLC44A4
SLC66A2
SLC6A18
SLCO1A2
SLCO1B3
SLCO2A1
SLCO6A1
SMAD2
SMAD3
SMAD4
SMAD6
SMAD7
SMAD9
SMR3B
SMTN
SMUG1
SNAI1
SNRNP200
SNRPB2
SNX8
SOD2
SORL1
SOX17
SOX2
SOX9
SPACA7
SPAG17
SPARC
SPHK1
SPIN3
SPNS3
SPP1
SPSB2
SPTBN2
SRC
SRSF6
SST
ST8SIA4
STAM
STARD8
STAT1
STAT3
STK11
STK32C
STRAP
STS
SULT2B1
SYMPK
SYNE1
SYT9
TANC1
TBC1D9
TBX1
TBX22
TBX3
TCERG1L
TCF3
TCF4
TCF7L2
TCN2
TCOF1
TDP2
TENM1
TENM3-AS1
TERT
TET2
TFEB
TFEC
TFF3
TFG
TFPI2
TFRC
TGFB1
TGFBR1
TGFBR2
TGM2
TIAM1
TICAM2
TIMP1
TIMP2
TIMP3
TK1
TLR2
TLR4
TLR9
TMBIM1
TMED7
TMED7-TICAM2
TMEM140
TMEM164
TMEM220-AS1
TMEM238L
TMEM258
TMTC1
TNF
TNFRSF9
TNFSF10
TNFSF13
TNKS
TNNI3K
TNS1
TNS3
TNS4
TOMM40L
TOP1
TOX2
TP53
TP53TG1
TP63
TP73
TPX2
TRAF3IP3
TRAP1
TRIM28
TRPC6
TRPM7
TSKS
TSPEAR
TTC22
TTLL10
TTLL3
TUBA1C
TUBB2A
TWIST1
TXN
TXNRD1
TYMP
TYMS
UCA1
UGT1A1
UGT1A7
UGT3A2
UHRF2
UMPS
UNC13B
UNG
UQCRC2
USHBP1
UTP23
VDR
VEGFA
VEGFC
VIM
VPS13A
VPS18
VRTN
VSTM4
VTI1A
VWA2
WAC
WDR49
WIF1
WNK1
WNT16
WNT5A
WNT8B
WRN
WWOX
XAF1
XIAP
XPC
XRCC1
XRCC3
YAP1
ZBTB20
ZBTB8B
ZDHHC2
ZDHHC7
ZEB1
ZEB2
ZFP36L2
ZHX2
ZKSCAN3
ZMIZ1
ZMIZ1-AS1
ZMYM4
ZNF155
ZNF217
ZNF232
ZNF292
ZNF385D
ZNF43
ZNF432
ZNF442
ZNF471
ZNF480
ZNF540
ZNF560
ZNF569
ZNF572
ZNF624
ZNF804A
ZNF827
ZNHIT1
ZNHIT6
ZNRD2
ZSCAN16
ZSCAN5A
ZZZ3
