# Supplementary material for: The mechanism of vitamin D3 in preventing colorectal cancer through network pharmacology
Source: Front Pharmacol. 2023 May 17;14:1192210. doi: 10.3389/fphar.2023.1192210 (PMC10230033; doi:10.3389/fphar.2023.1192210)
Supplement: Supplementary file 2 [file Table3.xlsx]

## Sheet: Intersection of targets
ADH1B
ALB
ALDH2
AURKA
BMP2
CHEK1
CYP2C9
DHFR
DPEP1
EGFR
EPHB4
ESR1
FGFR2
FOLH1
GSK3B
GSTM1
GSTP1
HSP90AA1
IGF1
IGF1R
IL2
JAK2
KDR
KIT
LGALS3
MAP2K1
MAPK1
MAPK14
MAPK8
MDM2
MET
MMP2
MMP3
MMP9
NQO1
NR1I2
NR3C2
PARP1
PIK3CG
PLA2G2A
PPARD
PPARG
RARB
SOD2
SRC
STS
SULT2B1
TGFBR1
TYMS
VDR
XIAP
