# Supplementary material for: The mechanism of vitamin D3 in preventing colorectal cancer through network pharmacology
Source: Front Pharmacol. 2023 May 17;14:1192210. doi: 10.3389/fphar.2023.1192210 (PMC10230033; doi:10.3389/fphar.2023.1192210)
Supplement: Supplementary file 3 [file Table1.xlsx]

## Sheet: Target of vitamin D3
Pharmmapper,Job ID(221108082910) Criteria for screening data:(Generate Conformers：Yes, Maximum Generated Conformations:300, Number of Reserved Matched Targets (Max 1,000):300)	Targetnet Criteria for screening data: （AUC>=0.7,Probabilty>0.9)	Drugbank Criteria for screening data: Follow the default settings
MAPKAPK2	THRB	VDR
THRB	PTPN1	GC
BMP2	THRA
AKR1C2	HSD17B1
PIM1	HDAC8
CASP7
MAOB
STS
APOA2
ALB
MAPK1
AKR1B1
CA2
MMP13
RORA
KIF11
GC
HSD17B11
AKR1C3
PPARG
ITGAL
EPHB4
ESR1
PGR
SEC14L2
KDR
NR3C2
TTR
HSD17B1
CASP3
ADH5
NR1H4
CHEK1
HSD11B1
PTPN11
MAPK14
ADAM17
CDK2
PDE4B
DHODH
SULT2A1
BACE1
ANXA5
CES1
GSTP1
PDPK1
TGFBR1
TNNC1
SRC
MTAP
PRKACA
WAS
F2
ADH1B
IGF1R
ADH1C
PPP5C
TTPA
AR
MAPK8
TYMS
SHBG
EGFR
F10
DPP4
DUSP6
ESRRG
ESRRA
NQO1
TRAPPC3
RBP4
RXRA
LCK
Esr2
AKR1C1
MDM2
BCHE
GSR
PPARD
NR1I3
GSTA1
DHFR
HDAC8
NR1H3
ADK
HSPA8
SERPINA1
HSP90AA1
MET
PDE4D
PARP1
PTPN1
GSK3B
FABP7
NR1H2
PNMT
CCNA2
FABP5
PGF
PLA2G2A
SOD2
HNF4G
PDE3B
SYK
CTNNA1
SULT2B1
PIK3CG
MMP8
CRABP2
REN
CYP2C8
FGFR2
MMP2
ITK
BLVRB
EPHX2
PDK2
FABP3
CBR1
F7
FABP4
CA1
ABO
MAPK10
GM2A
FGFR1
LCN2
ERBB4
NR1I2
HNMT
FABP6
CCNT1
MMP12
FECH
CDK6
MAP2K1
SULT1E1
RARG
IGF1
NQO2
JAK3
CYP2C9
PPARA
MTHFD1
ALDH2
ELANE
VDR
MMP3
THRA
PDE5A
GLO1
NR3C1
ACP3
IL2
AKT2
FKBP1A
DPEP1
PSAP
RARB
HMGCR
TGM3
GRB2
TEK
ZAP70
PRKCQ
S100A9
FNTA
RARA
AURKA
RXRB
ABL1
CSK
SORD
GSTT2B
PCTP
HCK
JAK2
KIT
CTSF
SDS
PIK3R1
HSP90AB1
XIAP
CTSB
SETD7
ACADM
DCK
PPP1CC
CD1A
CMA1
BIRC7
PYGL
HMOX1
CASP1
GCK
SHMT1
AMD1
PROCR
CTSK
FOLH1
CHIT1
CTSS
TGFB2
BCL2L1
LTA4H
BHMT
MME
GSTM1
EIF4E
LGALS3
F11
GART
OAT
MMP9
FKBP1B
BCAT2
INSR
FKBP3
ADAM33
MAOA
RFK

## Sheet: The target after de-duplication
ABL1
ABO
ACADM
ACP3
ADAM17
ADAM33
ADH1B
ADH1C
ADH5
ADK
AKR1B1
AKR1C1
AKR1C2
AKR1C3
AKT2
ALB
ALDH2
AMD1
ANXA5
APOA2
AR
AURKA
BACE1
BCAT2
BCHE
BCL2L1
BHMT
BIRC7
BLVRB
BMP2
CA1
CA2
CASP1
CASP3
CASP7
CBR1
CCNA2
CCNT1
CD1A
CDK2
CDK6
CES1
CHEK1
CHIT1
CMA1
CRABP2
CSK
CTNNA1
CTSB
CTSF
CTSK
CTSS
CYP2C8
CYP2C9
DCK
DHFR
DHODH
DPEP1
DPP4
DUSP6
EGFR
EIF4E
ELANE
EPHB4
EPHX2
ERBB4
ESR1
Esr2
ESRRA
ESRRG
F10
F11
F2
F7
FABP3
FABP4
FABP5
FABP6
FABP7
FECH
FGFR1
FGFR2
FKBP1A
FKBP1B
FKBP3
FNTA
FOLH1
GART
GC
GCK
GLO1
GM2A
GRB2
GSK3B
GSR
GSTA1
GSTM1
GSTP1
GSTT2B
HCK
HDAC8
HMGCR
HMOX1
HNF4G
HNMT
HSD11B1
HSD17B1
HSD17B11
HSP90AA1
HSP90AB1
HSPA8
IGF1
IGF1R
IL2
INSR
ITGAL
ITK
JAK2
JAK3
KDR
KIF11
KIT
LCK
LCN2
LGALS3
LTA4H
MAOA
MAOB
MAP2K1
MAPK1
MAPK10
MAPK14
MAPK8
MAPKAPK2
MDM2
MET
MME
MMP12
MMP13
MMP2
MMP3
MMP8
MMP9
MTAP
MTHFD1
NQO1
NQO2
NR1H2
NR1H3
NR1H4
NR1I2
NR1I3
NR3C1
NR3C2
OAT
PARP1
PCTP
PDE3B
PDE4B
PDE4D
PDE5A
PDK2
PDPK1
PGF
PGR
PIK3CG
PIK3R1
PIM1
PLA2G2A
PNMT
PPARA
PPARD
PPARG
PPP1CC
PPP5C
PRKACA
PRKCQ
PROCR
PSAP
PTPN1
PTPN11
PYGL
RARA
RARB
RARG
RBP4
REN
RFK
RORA
RXRA
RXRB
S100A9
SDS
SEC14L2
SERPINA1
SETD7
SHBG
SHMT1
SOD2
SORD
SRC
STS
SULT1E1
SULT2A1
SULT2B1
SYK
TEK
TGFB2
TGFBR1
TGM3
THRA
THRB
TNNC1
TRAPPC3
TTPA
TTR
TYMS
VDR
WAS
XIAP
ZAP70
